# Supplementary material for: MMP14 Contributes to HDAC Inhibition-Induced Radiosensitization of Glioblastoma
Source: Int J Mol Sci. 2021 Sep 27;22(19):10403. doi: 10.3390/ijms221910403 (PMC8508883; doi:10.3390/ijms221910403)
Supplement: Supplementary file 1 [file ijms-22-10403-s001.zip]

Archive with 1 entries (1 files):
- ijms-1329749-supplementary.xlsx
