# Supplementary material for: MMP14 Contributes to HDAC Inhibition-Induced Radiosensitization of Glioblastoma
Source: Int J Mol Sci. 2021 Sep 27;22(19):10403. doi: 10.3390/ijms221910403 (PMC8508883; doi:10.3390/ijms221910403)
Supplement: Supplementary file 1 [file ijms-22-10403-s001.zip › ijms-1329749-supplementary.xlsx]

## Sheet: Sheet1
Supplementary Table S1. Primer sequences for the RT-qPCR analysis of mRNAs
GeneID	Forward primer	Reverse primer
PLAU	5' GCTTGTCCAAGAGTGCATGGT 3'	5' CAGGGCTGGTTCTCGATGG 3'
PBX3	5' ATTACAGAGCCAAATTGACCCAG 3'	5' TCTCGGAGAAGGTTCATCACAT 3'
MMP14	5' CATCTGTGACGGGAACTTTGA 3'	5' GGCAGTGTTGATGGACGCA 3'
PAMR1	5' TATGTGAAGGGGTTCTACTGTGC 3'	5' CCCAGGTTTAGCATGAATGGTC 3'
SPRY1	5' TCCCTGGTCATAGGTCTGAAAG 3'	5' TGCCGGTTACAGGCCAAAC 3'
F3	5' TTCGGAGCATGAAGACCCTG 3'	5' TGGACGACCTGGTTACTCCT 3'
SERPINE1	5' GCAAGGCACCTCTGAGAACT 3'	5' GGGTGAGAAAACCACGTTGC 3'
IGFBP3	5' GAAGACATGGCCCAGTCGAA 3'	5' AGCAAGCCATTCCTCCTTCC 3'
SOCS3	5' CCTGCGCCTCAAGACCTTC 3'	5' GTCACTGCGCTCCAGTAGAA 3'
PLAT	5' TGCTGTGAAATAGATACCAGGGC 3'	5' TGAGTCTCGATCTGGGTTTCTG 3'
GAL3ST4	5' AAGAGGTACTTCAGGTCATGCC 3'	5' AGTAAGTTGCGAGCGTAGTGG 3'
GADPH	5' CGGAGTCAACGGATTTGGTCGTA 3'	5' AGCCTTCTCCATGGTGGTGAAGAC 3'
Abbreviations: PLAU, plasminogen activator, urokinase; SERPINE1, serpin family E member 1; SOCS3, sup-pressor of cytokine signaling 3; F3, coagulation factor III; MMP14, matrix metallopeptidase 14; IGFBP3, insulin-like growth factor binding protein 3; PAMR1, peptidase domain containing associated with muscle regeneration 1; PLAT, plasminogen activator, tissue type; SPRY1, sprouty RTK signaling an…
